# Supplementary material for: Identification and characterization of microRNAs in the pituitary of pubescent goats
Source: Reprod Biol Endocrinol. 2018 May 25;16:51. doi: 10.1186/s12958-018-0370-x (PMC5970454; doi:10.1186/s12958-018-0370-x)
Supplement: Supplementary file 5 — Reads mapped to the goat reference genome in pubescent and prepubescent goat pituitary libraries. (XLS 75 kb) [file 12958_2018_370_MOESM5_ESM.xls]

## Sheet: Additional file 2
sRNA.readcount	Pub.readcount	pre.readcount	Pub.tpm	pre.tpm
chi-let-7a-3p	56	48	9.73584	8.73855
chi-let-7a-5p	29337	34297	5100.36	6243.88
chi-let-7b-3p	73	74	12.6914	13.4719
chi-let-7b-5p	19147	19145	3328.79	3485.41
chi-let-7c-3p	12	8	2.08625	1.45643
chi-let-7c-5p	11041	12279	1919.52	2235.43
chi-let-7d-3p	209	226	36.3355	41.144
chi-let-7d-5p	1367	1600	237.659	291.285
chi-let-7e-3p	87	80	15.1253	14.5643
chi-let-7e-5p	10815	13221	1880.23	2406.92
chi-let-7f-3p	12	8	2.08625	1.45643
chi-let-7f-5p	128302	131358	22305.8	23914.1
chi-let-7g-3p	7	10	1.21698	1.82053
chi-let-7g-5p	93873	91678	16320.2	16690.3
chi-let-7i-3p	541	474	94.0551	86.2932
chi-let-7i-5p	213178	210869	37061.9	38389.4
chi-miR-1	268	235	46.5929	42.7825
chi-miR-100-3p	2	2	0.347708	0.364106
chi-miR-100-5p	6276	9849	1091.11	1793.04
chi-miR-101-3p	78381	56507	13626.9	10287.3
chi-miR-101-5p	7	5	1.21698	0.910266
chi-miR-103-3p	14055	14072	2443.52	2561.85
chi-miR-103-5p	4	2	0.695417	0.364106
chi-miR-105a	11	45	1.9124	8.19239
chi-miR-105b-3p	0	4	0	0.728213
chi-miR-105b-5p	0	7	0	1.27437
chi-miR-106a-3p	2	2	0.347708	0.364106
chi-miR-106a-5p	16	14	2.78167	2.54874
chi-miR-106b-3p	730	873	126.914	158.932
chi-miR-106b-5p	720	485	125.175	88.2958
chi-miR-107-3p	1255	1290	218.187	234.849
chi-miR-10a-5p	14	13	2.43396	2.36669
chi-miR-10b-3p	1	1	0.173854	0.182053
chi-miR-10b-5p	494	254	85.884	46.2415
chi-miR-1185-3p	49	46	8.51886	8.37444
chi-miR-1185-5p	63	41	10.9528	7.46418
chi-miR-1197-3p	178	186	30.946	33.8619
chi-miR-122	6	7	1.04313	1.27437
chi-miR-1224	197	162	34.2493	29.4926
chi-miR-1248-5p	17	28	2.95552	5.09749
chi-miR-124a	21	29	3.65094	5.27954
chi-miR-125a-3p	46	43	7.99729	7.82828
chi-miR-125a-5p	58	84	10.0835	15.2925
chi-miR-125b-3p	855	1070	148.645	194.797
chi-miR-125b-5p	42539	46385	7395.58	8444.53
chi-miR-126-3p	23238	20185	4040.02	3674.74
chi-miR-126-5p	1047	1021	182.025	185.876
chi-miR-1271-3p	9	7	1.56469	1.27437
chi-miR-1271-5p	849	741	147.602	134.901
chi-miR-127-3p	41131	40161	7150.8	7311.44
chi-miR-127-5p	2494	1783	433.592	324.601
chi-miR-128-3p	2505	3467	435.505	631.178
chi-miR-128-5p	11	8	1.9124	1.45643
chi-miR-129-3p	4454	4023	774.347	732.4
chi-miR-129-5p	23402	19975	4068.54	3636.51
chi-miR-1296	85	79	14.7776	14.3822
chi-miR-1306-3p	2	6	0.347708	1.09232
chi-miR-1306-5p	57	62	9.90969	11.2873
chi-miR-1307-3p	571	493	99.2708	89.7522
chi-miR-1307-5p	243	170	42.2466	30.949
chi-miR-130a-3p	118	95	20.5148	17.295
chi-miR-130a-5p	3	3	0.521563	0.546159
chi-miR-130b-3p	30	18	5.21563	3.27696
chi-miR-130b-5p	191	282	33.2062	51.339
chi-miR-133a-3p	32	28	5.56333	5.09749
chi-miR-133a-5p	3	1	0.521563	0.182053
chi-miR-133b	2	1	0.347708	0.182053
chi-miR-134	75	77	13.0391	14.0181
chi-miR-1343	308	363	53.5471	66.0853
chi-miR-135a	4363	3909	758.526	711.646
chi-miR-135b-3p	1	1	0.173854	0.182053
chi-miR-135b-5p	17	23	2.95552	4.18722
chi-miR-136-3p	11295	9600	1963.68	1747.71
chi-miR-136-5p	1252	657	217.665	119.609
chi-miR-137	336	344	58.415	62.6263
chi-miR-1388-3p	80	44	13.9083	8.01034
chi-miR-1388-5p	102	70	17.7331	12.7437
chi-miR-140-3p	1810	1552	314.676	282.546
chi-miR-140-5p	219	179	38.0741	32.5875
chi-miR-141	2220	1752	385.956	318.957
chi-miR-143-3p	20206	21588	3512.9	3930.16
chi-miR-143-5p	81	96	14.0822	17.4771
chi-miR-144-3p	72	47	12.5175	8.5565
chi-miR-144-5p	25	56	4.34636	10.195
chi-miR-145-3p	270	298	46.9406	54.2518
chi-miR-145-5p	1495	1956	259.912	356.096
chi-miR-1468-5p	215	203	37.3787	36.9568
chi-miR-146a	246	213	42.7681	38.7773
chi-miR-146b-3p	29	32	5.04177	5.8257
chi-miR-146b-5p	2625	1776	456.367	323.326
chi-miR-147-3p	24	15	4.1725	2.7308
chi-miR-147-5p	1	1	0.173854	0.182053
chi-miR-148a-3p	855500	921346	148732	167734
chi-miR-148a-5p	2341	1724	406.993	313.86
chi-miR-148b-3p	20066	21307	3488.56	3879.01
chi-miR-148b-5p	418	367	72.6711	66.8135
chi-miR-150	81	88	14.0822	16.0207
chi-miR-151-3p	5142	4914	893.958	894.609
chi-miR-151-5p	611	626	106.225	113.965
chi-miR-153	402	248	69.8894	45.1492
chi-miR-154a-3p	99	134	17.2116	24.3951
chi-miR-154a-5p	7	2	1.21698	0.364106
chi-miR-154b-3p	13	15	2.2601	2.7308
chi-miR-154b-5p	736	841	127.957	153.107
chi-miR-155-5p	83	107	14.4299	19.4797
chi-miR-15a-3p	1	1	0.173854	0.182053
chi-miR-15a-5p	112	101	19.4717	18.3874
chi-miR-15b-3p	12	16	2.08625	2.91285
chi-miR-15b-5p	206	348	35.814	63.3545
chi-miR-16a-3p	10	7	1.73854	1.27437
chi-miR-16a-5p	4367	6212	759.221	1130.91
chi-miR-16b-3p	9	17	1.56469	3.0949
chi-miR-16b-5p	1650	2261	286.859	411.622
chi-miR-17-3p	11	14	1.9124	2.54874
chi-miR-17-5p	329	266	57.198	48.4261
chi-miR-1814	7	6	1.21698	1.09232
chi-miR-181b-3p	1	3	0.173854	0.546159
chi-miR-181b-5p	1122	1012	195.064	184.238
chi-miR-181c-3p	308	312	53.5471	56.8006
chi-miR-181c-5p	679	523	118.047	95.2138
chi-miR-181d	2710	2520	471.145	458.774
chi-miR-182	6761	7826	1175.43	1424.75
chi-miR-183	3296	4323	573.023	787.016
chi-miR-1839	9	4	1.56469	0.728213
chi-miR-184	73	48	12.6914	8.73855
chi-miR-186-3p	3	0	0.521563	0
chi-miR-186-5p	17385	12231	3022.46	2226.69
chi-miR-187	69	37	11.9959	6.73597
chi-miR-188-3p	2	0	0.347708	0
chi-miR-188-5p	30	15	5.21563	2.7308
chi-miR-18a-3p	3	3	0.521563	0.546159
chi-miR-18a-5p	15	12	2.60781	2.18464
chi-miR-18b-5p	1	1	0.173854	0.182053
chi-miR-190a-3p	4	1	0.695417	0.182053
chi-miR-190a-5p	67	40	11.6482	7.28213
chi-miR-190b	3	3	0.521563	0.546159
chi-miR-191-3p	60	53	10.4313	9.64882
chi-miR-191-5p	11397	10724	1981.42	1952.34
chi-miR-192-3p	1	1	0.173854	0.182053
chi-miR-192-5p	3384	2876	588.323	523.585
chi-miR-193a	200	92	34.7708	16.7489
chi-miR-193b-3p	201	93	34.9447	16.9309
chi-miR-193b-5p	6	2	1.04313	0.364106
chi-miR-194	1222	888	212.45	161.663
chi-miR-195-3p	46	57	7.99729	10.377
chi-miR-195-5p	38	4	6.60646	0.728213
chi-miR-196b	1	1	0.173854	0.182053
chi-miR-197-3p	520	520	90.4042	94.6676
chi-miR-199a-3p	4005	3254	696.286	592.401
chi-miR-199a-5p	1840	1324	319.892	241.038
chi-miR-199b-5p	3765	2685	654.561	488.813
chi-miR-19a	104	97	18.0808	17.6592
chi-miR-19b-3p	1135	958	197.325	174.407
chi-miR-19b-5p	0	2	0	0.364106
chi-miR-200a	77915	60025	13545.9	10927.7
chi-miR-200b	29876	26222	5194.07	4773.8
chi-miR-200c	17256	14808	3000.03	2695.84
chi-miR-202-5p	40	49	6.95417	8.9206
chi-miR-204-3p	35	30	6.0849	5.46159
chi-miR-204-5p	2135	2452	371.179	446.394
chi-miR-206	0	2	0	0.364106
chi-miR-208b	1	1	0.173854	0.182053
chi-miR-20a-3p	8	9	1.39083	1.63848
chi-miR-20a-5p	995	952	172.985	173.315
chi-miR-20b	10	11	1.73854	2.00258
chi-miR-211	6	11	1.04313	2.00258
chi-miR-21-3p	12	4	2.08625	0.728213
chi-miR-214-3p	62	68	10.779	12.3796
chi-miR-214-5p	22	11	3.82479	2.00258
chi-miR-215-5p	8	24	1.39083	4.36928
chi-miR-21-5p	56919	42114	9895.61	7666.99
chi-miR-216b	316	361	54.9379	65.7212
chi-miR-217-3p	9	4	1.56469	0.728213
chi-miR-217-5p	1144	658	198.889	119.791
chi-miR-218	2183	2443	379.524	444.756
chi-miR-219	6	2	1.04313	0.364106
chi-miR-221-3p	4983	4890	866.316	890.24
chi-miR-221-5p	999	968	173.68	176.227
chi-miR-222-3p	2058	2432	357.792	442.753
chi-miR-223-3p	3	13	0.521563	2.36669
chi-miR-223-5p	0	9	0	1.63848
chi-miR-22-3p	17569	12808	3054.44	2331.74
chi-miR-224-3p	15	7	2.60781	1.27437
chi-miR-224-5p	901	1136	156.643	206.812
chi-miR-22-5p	169	126	29.3814	22.9387
chi-miR-2284e	2	2	0.347708	0.364106
chi-miR-2318	12	17	2.08625	3.0949
chi-miR-2331	3	3	0.521563	0.546159
chi-miR-2332	12	9	2.08625	1.63848
chi-miR-23a	2608	2497	453.412	454.587
chi-miR-23b-3p	2074	2294	360.574	417.63
chi-miR-23b-5p	6	5	1.04313	0.910266
chi-miR-2404	2	3	0.347708	0.546159
chi-miR-2411-3p	9	6	1.56469	1.09232
chi-miR-2411-5p	76	51	13.2129	9.28471
chi-miR-2432	1	3	0.173854	0.546159
chi-miR-24-3p	9927	8604	1725.85	1566.39
chi-miR-24-5p	109	88	18.9501	16.0207
chi-miR-2483-3p	19	18	3.30323	3.27696
chi-miR-2483-5p	87	85	15.1253	15.4745
chi-miR-25-3p	6864	8107	1193.34	1475.9
chi-miR-25-5p	16	19	2.78167	3.45901
chi-miR-26a-3p	5	8	0.869271	1.45643
chi-miR-26a-5p	113103	136764	19663.4	24898.3
chi-miR-26b-3p	26	31	4.52021	5.64365
chi-miR-26b-5p	10710	14572	1861.98	2652.88
chi-miR-27a-3p	3240	3365	563.288	612.609
chi-miR-27a-5p	50	31	8.69271	5.64365
chi-miR-27b-3p	48387	51788	8412.28	9428.17
chi-miR-27b-5p	35	26	6.0849	4.73338
chi-miR-28-3p	1237	929	215.058	169.127
chi-miR-28-5p	243	228	42.2466	41.5081
chi-miR-296-3p	919	571	159.772	103.952
chi-miR-29a-3p	23752	19565	4129.39	3561.87
chi-miR-29a-5p	49	43	8.51886	7.82828
chi-miR-29b-3p	2038	1579	354.315	287.462
chi-miR-29b-5p	75	52	13.0391	9.46676
chi-miR-29c-3p	1	2	0.173854	0.364106
chi-miR-29c-5p	568	272	98.7492	49.5185
chi-miR-301a-3p	20	27	3.47708	4.91543
chi-miR-301a-5p	75	79	13.0391	14.3822
chi-miR-301b	6	4	1.04313	0.728213
chi-miR-30a-3p	392	365	68.1508	66.4494
chi-miR-30a-5p	31624	23801	5497.97	4333.05
chi-miR-30b-3p	30	28	5.21563	5.09749
chi-miR-30b-5p	4290	3429	745.835	624.26
chi-miR-30c-3p	32	25	5.56333	4.55133
chi-miR-30c-5p	6522	7152	1133.88	1302.04
chi-miR-30d-3p	101	90	17.5593	16.3848
chi-miR-30e-3p	1032	1023	179.418	186.24
chi-miR-30e-5p	14215	9597	2471.34	1747.16
chi-miR-30f-3p	56	49	9.73584	8.9206
chi-miR-30f-5p	302	643	52.504	117.06
chi-miR-320-3p	2445	2144	425.074	390.322
chi-miR-323a-3p	1270	1477	220.795	268.892
chi-miR-323b	147	248	25.5566	45.1492
chi-miR-324-3p	17	23	2.95552	4.18722
chi-miR-324-5p	61	41	10.6051	7.46418
chi-miR-326-3p	107	58	18.6024	10.5591
chi-miR-326-5p	1	1	0.173854	0.182053
chi-miR-328-3p	1902	2290	330.671	416.902
chi-miR-329a-3p	30	40	5.21563	7.28213
chi-miR-329a-5p	1	0	0.173854	0
chi-miR-329b-3p	491	638	85.3624	116.15
chi-miR-330-3p	152	134	26.4258	24.3951
chi-miR-330-5p	65	45	11.3005	8.19239
chi-miR-331-3p	667	319	115.961	58.0749
chi-miR-331-5p	125	105	21.7318	19.1156
chi-miR-335-3p	939	1608	163.249	292.741
chi-miR-335-5p	2791	2692	485.227	490.087
chi-miR-338-3p	248	224	43.1158	40.7799
chi-miR-338-5p	220	221	38.2479	40.2337
chi-miR-33a-3p	4	11	0.695417	2.00258
chi-miR-33a-5p	25	16	4.34636	2.91285
chi-miR-33b-3p	1	0	0.173854	0
chi-miR-340-3p	117	150	20.3409	27.308
chi-miR-340-5p	6789	6352	1180.3	1156.4
chi-miR-342-3p	2065	1619	359.009	294.744
chi-miR-342-5p	16	10	2.78167	1.82053
chi-miR-3431-3p	224	285	38.9433	51.8851
chi-miR-3431-5p	4896	4990	851.19	908.445
chi-miR-3432-3p	2	0	0.347708	0
chi-miR-3432-5p	268	241	46.5929	43.8748
chi-miR-345-3p	36	31	6.25875	5.64365
chi-miR-345-5p	16	15	2.78167	2.7308
chi-miR-346-5p	1	3	0.173854	0.546159
chi-miR-34a	39	47	6.78031	8.5565
chi-miR-34b-3p	2	1	0.347708	0.182053
chi-miR-34b-5p	3	0	0.521563	0
chi-miR-34c-3p	2	1	0.347708	0.182053
chi-miR-34c-5p	205	72	35.6401	13.1078
chi-miR-361-3p	3505	2965	609.359	539.788
chi-miR-361-5p	526	553	91.4473	100.675
chi-miR-362-3p	40	17	6.95417	3.0949
chi-miR-362-5p	487	366	84.667	66.6314
chi-miR-363-3p	82	86	14.256	15.6566
chi-miR-363-5p	2	0	0.347708	0
chi-miR-365-3p	194	173	33.7277	31.4952
chi-miR-369-3p	2087	2892	362.834	526.498
chi-miR-369-5p	412	468	71.6279	85.2009
chi-miR-374a-3p	1010	994	175.593	180.961
chi-miR-374a-5p	1022	1258	177.679	229.023
chi-miR-374b-3p	177	157	30.7722	28.5823
chi-miR-374b-5p	3359	4162	583.976	757.705
chi-miR-376a	195	185	33.9016	33.6798
chi-miR-376b-3p	76	68	13.2129	12.3796
chi-miR-376b-5p	133	87	23.1226	15.8386
chi-miR-376c-3p	271	221	47.1145	40.2337
chi-miR-376d	33	23	5.73719	4.18722
chi-miR-376e-3p	356	303	61.8921	55.1621
chi-miR-377	29	16	5.04177	2.91285
chi-miR-378-3p	435	387	75.6266	70.4546
chi-miR-378-5p	10	9	1.73854	1.63848
chi-miR-379-3p	416	524	72.3233	95.3958
chi-miR-379-5p	31792	24158	5527.17	4398.04
chi-miR-380-3p	1511	2355	262.694	428.735
chi-miR-380-5p	29	29	5.04177	5.27954
chi-miR-381	453	337	78.756	61.3519
chi-miR-382-3p	1946	2561	338.32	466.238
chi-miR-382-5p	839	1197	145.864	217.918
chi-miR-383	80	39	13.9083	7.10007
chi-miR-3955-3p	25	18	4.34636	3.27696
chi-miR-3955-5p	650	548	113.005	99.7651
chi-miR-3958-3p	5882	4804	1022.61	874.583
chi-miR-3959-3p	114	93	19.8194	16.9309
chi-miR-3959-5p	2793	3087	485.575	561.998
chi-miR-409-3p	4554	4527	791.732	824.155
chi-miR-409-5p	1399	1852	243.222	337.162
chi-miR-410-3p	672	657	116.83	119.609
chi-miR-411a-3p	859	1392	149.341	253.418
chi-miR-411a-5p	24865	19776	4322.88	3600.28
chi-miR-411b-3p	26	39	4.52021	7.10007
chi-miR-411b-5p	3956	2427	687.767	441.843
chi-miR-412-3p	1	2	0.173854	0.364106
chi-miR-412-5p	290	303	50.4177	55.1621
chi-miR-421-3p	114	112	19.8194	20.39
chi-miR-423-3p	10158	9791	1766.01	1782.48
chi-miR-423-5p	5010	4584	871.01	834.532
chi-miR-424-3p	336	379	58.415	68.9981
chi-miR-424-5p	1714	1400	297.986	254.874
chi-miR-425-3p	53	35	9.21427	6.37186
chi-miR-425-5p	151	146	26.252	26.5798
chi-miR-429	1033	1071	179.591	194.979
chi-miR-432-3p	11	5	1.9124	0.910266
chi-miR-432-5p	874	868	151.949	158.022
chi-miR-433	682	932	118.569	169.674
chi-miR-449a-5p	5	7	0.869271	1.27437
chi-miR-450-3p	31	23	5.38948	4.18722
chi-miR-450-5p	3793	3851	659.429	701.087
chi-miR-451-5p	2951	2625	513.044	477.889
chi-miR-454-3p	48	73	8.345	13.2899
chi-miR-454-5p	3	1	0.521563	0.182053
chi-miR-455-3p	85	107	14.7776	19.4797
chi-miR-455-5p	777	575	135.085	104.681
chi-miR-483	1	2	0.173854	0.364106
chi-miR-485-3p	51	49	8.86656	8.9206
chi-miR-485-5p	363	256	63.1091	46.6056
chi-miR-487a-3p	66	90	11.4744	16.3848
chi-miR-487a-5p	0	1	0	0.182053
chi-miR-487b-3p	1319	1573	229.314	286.37
chi-miR-490	227	146	39.4649	26.5798
chi-miR-491-3p	7	3	1.21698	0.546159
chi-miR-491-5p	49	45	8.51886	8.19239
chi-miR-493-3p	295	287	51.287	52.2492
chi-miR-493-5p	328	587	57.0242	106.865
chi-miR-494	2855	3194	496.354	581.478
chi-miR-495-3p	1662	1650	288.946	300.388
chi-miR-496-3p	5	10	0.869271	1.82053
chi-miR-496-5p	1	2	0.173854	0.364106
chi-miR-497-5p	118	49	20.5148	8.9206
chi-miR-499-3p	3	1	0.521563	0.182053
chi-miR-499-5p	1263	1222	219.578	222.469
chi-miR-500-3p	1244	809	216.275	147.281
chi-miR-500-5p	195	121	33.9016	22.0284
chi-miR-502a	11	1	1.9124	0.182053
chi-miR-502b-3p	28	21	4.86792	3.82312
chi-miR-502b-5p	25	25	4.34636	4.55133
chi-miR-504	3445	2780	598.928	506.108
chi-miR-505-3p	191	244	33.2062	44.421
chi-miR-532-3p	172	168	29.9029	30.5849
chi-miR-532-5p	9092	6767	1580.68	1231.95
chi-miR-542-3p	6493	4216	1128.84	767.536
chi-miR-542-5p	50	25	8.69271	4.55133
chi-miR-543-3p	380	698	66.0646	127.073
chi-miR-543-5p	3	7	0.521563	1.27437
chi-miR-544-5p	302	270	52.504	49.1543
chi-miR-545-3p	9	9	1.56469	1.63848
chi-miR-582-5p	86	88	14.9515	16.0207
chi-miR-592	12	31	2.08625	5.64365
chi-miR-628-5p	64	60	11.1267	10.9232
chi-miR-655	847	771	147.255	140.363
chi-miR-656	59	86	10.2574	15.6566
chi-miR-660	4278	3134	743.748	570.555
chi-miR-665	26	26	4.52021	4.73338
chi-miR-671-3p	52	56	9.04042	10.195
chi-miR-671-5p	103	70	17.907	12.7437
chi-miR-708-3p	5016	4189	872.053	762.621
chi-miR-708-5p	720	538	125.175	97.9446
chi-miR-7-3p	22	33	3.82479	6.00775
chi-miR-758	792	897	137.693	163.302
chi-miR-7-5p	3205446	2921037	557280	531784
chi-miR-767	1	33	0.173854	6.00775
chi-miR-873-3p	1	2	0.173854	0.364106
chi-miR-873-5p	65	70	11.3005	12.7437
chi-miR-874-3p	294	265	51.1131	48.2441
chi-miR-874-5p	13	14	2.2601	2.54874
chi-miR-876-3p	14	5	2.43396	0.910266
chi-miR-876-5p	10	2	1.73854	0.364106
chi-miR-877-3p	9	9	1.56469	1.63848
chi-miR-877-5p	88	59	15.2992	10.7411
chi-miR-92a-3p	5007	5972	870.488	1087.22
chi-miR-92a-5p	2	2	0.347708	0.364106
chi-miR-93-3p	6	18	1.04313	3.27696
chi-miR-93-5p	777	755	135.085	137.45
chi-miR-9-3p	51	113	8.86656	20.572
chi-miR-9-5p	2463	3920	428.203	713.648
chi-miR-96	994	1028	172.811	187.151
chi-miR-98-3p	4	1	0.695417	0.182053
chi-miR-98-5p	4875	4812	847.539	876.04
chi-miR-99a-3p	143	123	24.8612	22.3925
chi-miR-99a-5p	58881	90154	10236.7	16412.8
chi-miR-99b-3p	380	402	66.0646	73.1854
chi-miR-99b-5p	12318	12850	2141.54	2339.38
novel_1	1965	1333	341.624	242.677
novel_103	1	0	0.173854	0
novel_113	389	392	67.6293	71.3648
novel_117	249	159	43.2897	28.9464
novel_122	400	254	69.5417	46.2415
novel_127	2	1	0.347708	0.182053
novel_128	310	140	53.8948	25.4874
novel_133	127	101	22.0795	18.3874
novel_139	122	103	21.2102	18.7515
novel_142	103	70	17.907	12.7437
novel_147	86	66	14.9515	12.0155
novel_15	1232	1215	214.188	221.195
novel_150	144	128	25.035	23.3028
novel_153	99	74	17.2116	13.4719
novel_166	90	109	15.6469	19.8438
novel_169	43	69	7.47573	12.5617
novel_185	7	16	1.21698	2.91285
novel_199	37	22	6.43261	4.00517
novel_210	10	14	1.73854	2.54874
novel_225	8	5	1.39083	0.910266
novel_226	3	9	0.521563	1.63848
novel_228	3	9	0.521563	1.63848
novel_230	1	4	0.173854	0.728213
novel_233	2	1	0.347708	0.182053
novel_234	3	2	0.521563	0.364106
novel_235	3	3	0.521563	0.546159
novel_236	1	3	0.173854	0.546159
novel_239	2	4	0.347708	0.728213
novel_249	2	0	0.347708	0
novel_250	0	1	0	0.182053
novel_251	1	0	0.173854	0
novel_252	0	3	0	0.546159
novel_256	2	0	0.347708	0
novel_259	0	1	0	0.182053
novel_264	17	22	2.95552	4.00517
novel_266	9	11	1.56469	2.00258
novel_267	305	131	53.0255	23.849
novel_268	4	2	0.695417	0.364106
novel_269	1	0	0.173854	0
novel_270	2	2	0.347708	0.364106
novel_272	31	18	5.38948	3.27696
novel_275	8	11	1.39083	2.00258
novel_278	3	4	0.521563	0.728213
novel_28	20	18	3.47708	3.27696
novel_283	1	0	0.173854	0
novel_285	4	0	0.695417	0
novel_287	1	0	0.173854	0
novel_289	7	9	1.21698	1.63848
novel_294	6	8	1.04313	1.45643
novel_304	5	3	0.869271	0.546159
novel_319	0	1	0	0.182053
novel_323	39	20	6.78031	3.64106
novel_326	3	5	0.521563	0.910266
novel_332	5	6	0.869271	1.09232
novel_346	19	15	3.30323	2.7308
novel_361	1	2	0.173854	0.364106
novel_375	5	1	0.869271	0.182053
novel_376	46	100	7.99729	18.2053
novel_377	1	4	0.173854	0.728213
novel_378	3	4	0.521563	0.728213
novel_382	46	57	7.99729	10.377
novel_393	4	9	0.695417	1.63848
novel_398	1	1	0.173854	0.182053
novel_399	18	18	3.12938	3.27696
novel_403	1	3	0.173854	0.546159
novel_404	3	0	0.521563	0
novel_405	0	1	0	0.182053
novel_406	0	2	0	0.364106
novel_409	1	0	0.173854	0
novel_411	10	14	1.73854	2.54874
novel_46	3738	2882	649.867	524.677
novel_63	0	1	0	0.182053
novel_91	685	712	119.09	129.622
