# Supplementary material for: Identification and characterization of microRNAs in the pituitary of pubescent goats
Source: Reprod Biol Endocrinol. 2018 May 25;16:51. doi: 10.1186/s12958-018-0370-x (PMC5970454; doi:10.1186/s12958-018-0370-x)
Supplement: Supplementary file 6 — Unique sequences from the pituitary libraries of pubescent and prepubescent goat pituitary. (XLSX 10 kb) [file 12958_2018_370_MOESM6_ESM.xlsx]

## Sheet: Sheet1
Additional file 4. Distribution of counts of the sequencing results originating from known RNA classes in prepuberty and puberty libraries.
RNA class	Prepuberty				puberty
	Unique reads	% of total	Clean reads	% of total	Unique reads	% of total	Clean reads	% of total
Total	169764	100	8823349	100	208990	100	9765115	100
Known miRNA	3781	2.23	5520380	62.57	3669	1.76	5776657	59.16
rRNA	10101	5.95	76882	0.87	12651	6.06	112919	1.16
repeat	9521	5.61	65592	0.74	12623	6.04	155356	1.59
snRNA	1847	1.09	5102	0.06	2322	1.11	6569	0.07
snoRNA	3998	2.35	34990	0.4	4204	2.01	42316	0.43
tRNA	4	0	4	0	2	0	3	0
novel miRNA	301	0.18	10370	0.12	302	1.14	13624	0.14
exon+	12001	7.07	14879	0.17	16725	8.01	21215	0.22
exon-	339	0.2	737	0.01	312	0.15	669	0.01
intro+	13359	7.87	102823	1.17	16990	8.13	136477	1.4
intro-	3251	1.91	14548	0.16	3896	1.87	20108	0.21
0ther	111325	65.55	2977042	33.74	135155	64.71	3479202	35.63
