# Supplementary material for: Identification and characterization of microRNAs in the pituitary of pubescent goats
Source: Reprod Biol Endocrinol. 2018 May 25;16:51. doi: 10.1186/s12958-018-0370-x (PMC5970454; doi:10.1186/s12958-018-0370-x)
Supplement: Supplementary file 7 — Significantly differentially expressed miRNAs in pubescent and prepubescent goat pituitary. (XLSX 10 kb) [file 12958_2018_370_MOESM7_ESM.xlsx]

## Sheet: Sheet1
sRNA	Pub	pre	log2.Fold_change.	p.value	q.value.Storey.et.al..2003.
chi-miR-99a-5p	10211	16454.2	-1.164	0	0
chi-miR-100-5p	1088.36	1797.56	-0.95098	1.82e-39	1.01e-37
chi-miR-9-5p	427.126	715.448	-0.91341	1.99e-17	5.22e-16
chi-miR-411b-5p	686.038	442.957	-0.84982	2.01e-13	3.73e-12
chi-miR-380-3p	262.033	429.816	-0.77018	2.2e-10	3.64e-09
chi-miR-335-3p	162.839	293.48	-0.74418	1.02e-09	1.62e-08
chi-miR-136-5p	217.118	119.91	-0.72388	7.52e-08	1.02e-06
chi-miR-411a-3p	148.965	254.057	-0.71397	1.83e-07	2.4e-06
chi-miR-30f-5p	52.3719	117.355	-0.68834	5.16e-07	6.58e-06
chi-miR-217-5p	198.389	120.093	-0.58643	8.41e-06	7.66e-05
chi-miR-331-3p	115.669	58.2214	0.61283	9.43e-06	8.33e-05
chi-miR-543-3p	65.8984	127.393	0.63112	9.53e-06	8.33e-05
chi-miR-29c-5p	98.5008	49.6433	0.72418	4.47e-05	0.00036278
chi-miR-493-5p	56.8808	107.135	0.85652	8.7e-05	0.00066916
chi-miR-382-5p	145.497	218.467	0.88594	0.00015027	0.0010987
chi-miR-10b-5p	85.668	46.3581	0.98854	0.00051001	0.0034613
chi-miR-296-3p	159.37	104.214	0.99038	0.00055959	0.0037251
novel_267	52.8922	23.9091	1.0731	0.00075344	0.0048005
chi-miR-34c-5p	35.5505	13.1409	1.1455	0.0010079	0.0061698
novel_128	53.7593	25.5517	1.4358	0.0012654	0.0076267
