# Supplementary material for: Identification and characterization of microRNAs in the pituitary of pubescent goats
Source: Reprod Biol Endocrinol. 2018 May 25;16:51. doi: 10.1186/s12958-018-0370-x (PMC5970454; doi:10.1186/s12958-018-0370-x)
Supplement: Supplementary file 8 — 73 novel miRNAs identified from pubescent and prepubescent goat pituitary. (XLS 30 kb) [file 12958_2018_370_MOESM8_ESM.xls]

## Sheet: Sheet1
Additional file 7:Information of the potential novel miRNAs on goat
ID	Location	Precursor sequence	Mature sequence
novel_1	chr7:15823383..15823494:-	uggaagacuagugauuuuguuguucugauauacuaugacaacaagucacagcuuccuca	uggaagacuagugauuuuguugu
novel_103	chr16:75345744..75345855:-	aacauucauugcugucgguggguugaacuguguggacaagcucacugaacaaugagugca	aacauucauugcugucggugggu
novel_113	chr8:22027519..22027628:+	aggcaagaugcuggcauagcuguugaacugugaaccugcuaugccaacauauugccauc	aggcaagaugcuggcauagcugu
novel_117	chr29:40910078..40910190:-	uguaacagcaacuccauguggaaguaccacuaguuccaguggggcugcuguuaucugg	uguaacagcaacuccauguggaa
novel_122	chr22:15765384..15765492:+	agcugguguugugaaucaggccgucgccaaucagagaacggcuacuucacaacaccagggu	agcugguguugugaaucaggccgu
novel_127	chr20:22415224..22415333:-	gaaaaguucguucggguuuuuccauaagcuguuauggaaagauguuuuuccauaacaucuuauggaaaaacccaaugaacuuuuuggc	gaaaaguucguucggguuuuu
novel_128	chr11:38084897..38085008:-	uaaucucagcuggcaacugugagauguucauacagcccuccacaguggucucugggauuaug	uaaucucagcuggcaacuguga
novel_133	chr21:62866472..62866583:+	cucggagaguggagcugugggugucagggucaggcacacgcacagcaccucacugagc	cucggagaguggagcugugggugu
novel_139	chr21:62866079..62866186:+	aaaggauucugcugucggucccacuccaaaguucgaaaaauggguggugggcacagaauccggc	aaaggauucugcugucggucccacu
novel_142	chr18:24319816..24319924:+	agcugguguugugaaucaggccgacgagcagcgcauccucuuacccggcuauuucacgacaccagggu	agcugguguugugaaucaggccga
novel_147	chr21:62341527..62341636:-	aaguacaggaugcccaaugaauuaaauccaucuaaauacauuucacugggcauccucugcuuu	ucacugggcauccucugcuuu
novel_15	chr15:31050742..31050853:-	ucccugagacccuaacuugugauguuuaccguuuaaauccacggguuaggcucuugggagcu	ucccugagacccuaacuugugau
novel_150	chr1:63383352..63383461:-	gagagaucagaggcgcagagugcgucaaugucaaugaagccugugccuuuuaccucuuuaa	gagagaucagaggcgcagagu
novel_153	chrX:49314061..49314171:-	cauuccaaggcuugccauucaucuggcuaaacuugugauuggcacgucuuggaaugca	auuggcacgucuuggaaugca
novel_166	chr21:62827932..62828039:-	cgguuuaccgucccacauacauauucagaauguaugugggacgguaaaccau	uaugugggacgguaaaccau
novel_169	chrX:49263914..49264022:-	uacucaggaaggcauuauucacuuauauugauuuuugaguagugccucucugagugu	aguagugccucucugagugu
novel_185	chr1:97002936..97003046:-	gaaaucaagcgugggugagaccuggugcagaacaggaaggcgacccauacuugguuucaga	gcgacccauacuugguuucaga
novel_199	chr1:81274221..81274331:-	aaaaaaguuuguuuggauuuuuugugacaucuuacagaaaaacccaaaugaacuuuuuggu	aaaaaaguuuguuuggauuuu
novel_210	chr21:62858351..62858460:+	agguuguccguggugaguucgcauuguuuacugaugcccaauacacggucgaucucu	cccaauacacggucgaucucu
novel_225	chrX:19779915..19780025:+	agguccucaauaaguauuuguugcaagaauaagagaaccaacaagucuuauuugagcaccugu	caagucuuauuugagcaccugu
novel_226	chr4:92505560..92505668:+	acgaaucagacacgaguuugaggaucaggaaggaaucaaacucgugucugauucguu	ucaaacucgugucugauucguu
novel_228	chr4:92505572..92505680:-	acgaaucagacacgaguuugauuccuuccugauccucaaacucgugucugauucguu	aaacucgugucugauucguu
novel_230	chr15:69940384..69940494:+	gagagggaagagggaaggagggauaacguaggaaagagaucucccuccuccuuccacccuggucu	ccuccuccuuccacccuggucu
novel_233	chr3:18807893..18808004:-	cugaugcucugugcagggcccgccaucuguccaggggccugcacacgagcaucagcg	ggccugcacacgagcaucagcg
novel_234	chr5:59550410..59550519:+	acucuagcugccaaaggcgcuucuccuucugaaccgagcgcuuugcucagccaguguag	acucuagcugccaaaggcgcuu
novel_235	KB009921.1:25716..25826:-	uguguguggauggcaguagcugacagcuuuacagcaguacuggagcuccacaugcau	guacuggagcuccacaugcau
novel_236	chr8:34828281..34828391:+	aaaaaguucguuuggguuuuucuguaagauguuacaggggaaacccgcacgaacuuuuug	gaaacccgcacgaacuuuuug
novel_239	chr11:14480653..14480764:-	cacagucguuugcuuuggccucuaccacggaucuguuuagaggccaaagcaaacgacugugc	aggccaaagcaaacgacugugc
novel_249	chr15:22584175..22584286:-	gaaaguguaaggcaaggucugguuccuuccuacuucaccagccuucccuuaaacuuucuu	gaaaguguaaggcaaggucugg
novel_250	chr13:61256345..61256455:-	aacucccgguaggcaacgcgccggccgugcuucaaagcuaauggaaggaggcgcgcugcaugccgggaggau	cgcgcugcaugccgggaggau
novel_251	chr18:24540388..24540499:+	agggagaaggauggaguuggguggccacagcucuuagccucagcaccauccuucccuggca	agggagaaggauggaguugggu
novel_252	chr21:14253113..14253224:-	gaaaguuuguuuggguuuuuccauaccaucuuagacauaaaccugaaugaacuuuuug	auaaaccugaaugaacuuuuug
novel_256	chr23:27572361..27572472:+	uacgccauagaacgccuuccgucuggguaccguuccguucagacagggggcgcucuacggcugc	uacgccauagaacgccuuccgu
novel_259	chr11:103767936..103768046:+	ggcagggcggggugggccugcaggggcagagcagguccugaggcugccccuguccugcagg	ugaggcugccccuguccugcagg
novel_264	chr11:59328963..59329072:-	guuuccggucgcugugcucucgccugagcaguagggcgaggcucggcgguccggaaac	guuuccggucgcugugcucucg
novel_266	chr26:35640676..35640783:-	uggcaguguugguggcacuugugugggggcgguggcaccagcacuggcggu	uggcaccagcacuggcggu
novel_267	chr6:113231917..113232025:+	ucuggugcuuagacucugugcuuccauccuaaggcagcaggguuugggcagcagagg	ucuggugcuuagacucugugcu
novel_268	AJPT01288340.1:80..191:-	aaccuuggcugucagcacugaggcugugaggagaggccugugcgguuguccagggcuuccugggggucagcugcaggcagccacgggccu	aaccuuggcugucagcacugagg
novel_269	chr12:77715006..77715116:+	acuuucccgggacuuggagcgcuuccgcacgcgcuccuugucccgagagcgcga	acuuucccgggacuuggagcgc
novel_270	chr18:58358553..58358662:+	ugcgggcagggagggcaggggagggaggcugugugcaggccugcccugacugccgccccccgcagg	cugacugccgccccccgcagg
novel_272	chr13:55533495..55533603:+	ugccaagcccacguucaaaggcuguuucuucaaaguuaauggugccgccuuugagcugggaggggaagc	ugccaagcccacguucaaaggc
novel_275	chr17:71297533..71297640:+	gguggccagggagccguucaggcgcuggcaggucugugcggcgucccaguagcuc	gcggcgucccaguagcuc
novel_278	chr13:36759353..36759465:-	aggagagaaacccgcucgggcucugaaccagcccgaacgggcguugucuccucu	cccgaacgggcguugucuccucu
novel_28	chr8:83553946..83554053:+	ugagguaguagguuguauaguuuuagggucacacccaccacugggagauaacuauacaaucuacugucuuucc	ugagguaguagguuguauaguu
novel_283	chr19:14418412..14418522:-	ugggggguuggaggagcauccuggccugaccucagcucuucuguccccucagg	ucagcucuucuguccccucagg
novel_285	chr19:47232684..47232794:-	aggaagugaggaaggagccagagcugcagcugaaaugagcugauggauccuugcucccuccacacuuccaga	uugcucccuccacacuuccaga
novel_287	chr18:45369516..45369625:-	gguggggcugggucaggggagugcuccagauacagaguccucacugucucugcucugcagg	cucacugucucugcucugcagg
novel_289	chr29:40288996..40289106:-	uacagaggcggcgcgggccccgccggggggcccggcgggacugguccuucucugagu	cgggacugguccuucucugagu
novel_294	chr21:57036167..57036277:-	cagaaaguucauuugguuuuccuguaagcugagaaaaccgacaugaacuuuuuggc	aaaccgacaugaacuuuuuggc
novel_304	chr3:106258719..106258830:+	aaaaaguucauucaggcuuuuccacacaguguaauagaaaacccuggacaaacucuuugg	aaacccuggacaaacucuuugg
novel_319	chr8:15050119..15050226:+	aaaguucauccaaguuuuuacauagcaucuuacggaaaagcccaagggaacuuuuu	aaagcccaagggaacuuuuu
novel_323	chr15:69913490..69913598:+	cccugaguauauguggugaaccugaauuugccugggguuuccucauauucauucaggagu	uuuccucauauucauucaggagu
novel_326	chr9:38700491..38700600:-	acagguacagggacaaaucccguuaauaaguaagaggauuugugcuuggcucuguca	auuugugcuuggcucuguca
novel_332	chr29:42228210..42228319:+	cgugcagcuccggcagguucauacuccaaguauguggagcuagugggaggaagucggagcugugcuuu	aggaagucggagcugugcuuu
novel_346	chr18:981799..981909:-	ucaggaguuggggacgggguggcguggucugugaccucucucugucuucaauccuguagu	ucucugucuucaauccuguagu
novel_361	chr12:49978327..49978438:-	uauggcaagacuccgagcuucucauuuuccuuguuaaaucugcucaacuccaggagucaugggaaacugcucgaguuuugucucug	aacugcucgaguuuugucucug
novel_375	chr19:49818372..49818482:-	uggggcaugagcaggcucugggcucugacgggcucugccuggcucuguccccagu	ucugccuggcucuguccccagu
novel_376	chr21:62848691..62848803:+	ggagaaauuauccuugguguguucacuuuauuugggaugaaucauacaaggacaauuucuuu	aaucauacaaggacaauuucuuu
novel_377	chr14:33267825..33267935:+	ccagaaaauucauuuggguuuuucaugacaucauaugggaaaacucgaaugaacucuucggc	aaaacucgaaugaacucuucggc
novel_378	chr11:14292977..14293084:+	uguucaguuucauuagauccaaggugaauucaccugucuccuauggaaucugaaguca	cuccuauggaaucugaaguca
novel_382	chr19:17845158..17845270:-	gaggguuuggguuuggucgugggagcuuuagcgucccauguuugcugcccacuuccucca	gaggguuuggguuuggucguggga
novel_393	chr5:41147752..41147859:+	uagaaucccacuccugacaccauagaugucacacgaguguauauuccucg	uagaaucccacuccugacacca
novel_398	chr5:92226239..92226350:+	aacuaaagauuccacaugcuguacaacaaagugaaucagauguaccucauguggaaucuuuaguugu	ccucauguggaaucuuuaguugu
novel_399	chr10:1600635..1600748:-	accgccuuuguguugcccauucacuuuuggaaacuaguggauguggugucaaaaaaggcguaca	accgccuuuguguugcccauucacu
novel_403	chr21:62843167..62843277:+	agguggugggcggcggagcaugugcuuccuucgugucauaugucugcugaccaucaccuuu	ugucugcugaccaucaccuuu
novel_404	chr5:102871456..102871565:+	aaguucauucagguuuuuccguaacguauuguggacaaaucugaaugaauuuuc	acaaaucugaaugaauuuuc
novel_405	KB011266.1:29328..29435:+	guagggguuggggaauagaccuccccggcccccuccc	ccuccccggcccccuccc
novel_406	KB013372.1:1990..2101:+	agcccgucaugggccuggccuuggacccgcggagggccaggggcgugucgggcucc	agcccgucaugggccuggccuu
novel_409	chr28:14080432..14080544:-	aaauucauuugggauuuucuguguaacaucuuacagaaaaauccaggugaacuuuuug	aaaaauccaggugaacuuuuug
novel_411	chr21:57036713..57036825:-	gcagucagauauuguuuaacagaugaagugguuucuguuggacacuucaguacugcua	uuggacacuucaguacugcua
novel_46	chr16:75345928..75346039:-	ugguuuaccgucccacauacauucugaauauguaugugggacgguaaaccgcuu	uaugugggacgguaaaccgcuu
novel_63	chr5:59624307..59624417:+	uauggcuuuuuauuccuaugugauaguaauaaagucucauguagggauggaagccaugaaa	uauggcuuuuuauuccuaugug
novel_91	chr18:51962488..51962595:+	ugagaccuccggguucugagcugugauguugcuuccgagcugggaucucuggggucucggu	ugagaccuccggguucugagcu
